# Supplementary material for: Effect of Electrical Conductivity of Nutrient Solution and Light Spectra on the Main Phytochemical Content of Sonchus tenerrimus L. Under Wild and Controlled Environments
Source: Plants (Basel). 2025 Sep 8;14(17):2811. doi: 10.3390/plants14172811 (PMC12431034; doi:10.3390/plants14172811)
Supplement: Supplementary file 1 [file plants-14-02811-s001.zip]

Archive with 1 entries (1 files):
- plants-3821950-supplementary.pdf
